# Supplementary material for: ZNF512B binds RBBP4 via a variant NuRD interaction motif and aggregates chromatin in a NuRD complex-independent manner
Source: Nucleic Acids Res. 2024 Oct 26;52(21):12831–49. doi: 10.1093/nar/gkae926 (PMC11602157; doi:10.1093/nar/gkae926)
Supplement: gkae926_Supplemental_Files [file gkae926_supplemental_files.zip]

Archive with 7 entries (7 files):
- Figure S1 Kopie.pdf
- Figure S2 Kopie.pdf
- Figure S3 Kopie.pdf
- Figure S4 Kopie.pdf
- Figure S5 Kopie.pdf
- Figure S6 Kopie.pdf
- Supplemental Information_Final_black.pdf
